# Supplementary material for: The Value of Magnetic Resonance Diffusion-Weighted Imaging and Dynamic Contrast Enhancement in the Diagnosis and Prognosis of Treatment Response in Patients with Epithelial Serous Ovarian Cancer
Source: Cancers (Basel). 2022 May 17;14(10):2464. doi: 10.3390/cancers14102464 (PMC9139226; doi:10.3390/cancers14102464)
Supplement: Supplementary file 1 [file cancers-14-02464-s001.zip]

Archive with 1 entries (1 files):
- cancers-1713950-supplementary.pdf
